# Supplementary material for: Chronic Intermittent Hypoxia Reduces the Effects of Glucosteroid in Asthma via Activating the p38 MAPK Signaling Pathway
Source: Front Physiol. 2021 Aug 27;12:703281. doi: 10.3389/fphys.2021.703281 (PMC8430218; doi:10.3389/fphys.2021.703281)
Supplement: Supplementary file 1 [file Data_Sheet_1.ZIP]

Archive with 76 entries (54 files):
- Immunofluorescence/
- Immunofluorescence/HO-1/
- Immunofluorescence/HO-1/control/
- Immunofluorescence/HO-1/control/1.tif
- Immunofluorescence/HO-1/control/2.tif
- Immunofluorescence/HO-1/control/3.tif
- Immunofluorescence/HO-1/OVA/
- Immunofluorescence/HO-1/OVA/1.tif
- Immunofluorescence/HO-1/OVA/2.tif
- Immunofluorescence/HO-1/OVA/3.tif
- Immunofluorescence/HO-1/OVA+CIH/
- Immunofluorescence/HO-1/OVA+CIH/1.tif
- Immunofluorescence/HO-1/OVA+CIH/2.tif
- Immunofluorescence/HO-1/OVA+CIH/3.tif
- Immunofluorescence/HO-1/OVA+CIH+DEX/
- Immunofluorescence/HO-1/OVA+CIH+DEX/1.tif
- Immunofluorescence/HO-1/OVA+CIH+DEX/2.tif
- Immunofluorescence/HO-1/OVA+CIH+DEX/3.tif
- Immunofluorescence/HO-1/OVA+CIH+DEX+SB/
- Immunofluorescence/HO-1/OVA+CIH+DEX+SB/1.tif
- Immunofluorescence/HO-1/OVA+CIH+DEX+SB/2.tif
- Immunofluorescence/HO-1/OVA+CIH+DEX+SB/3.tif
- Immunofluorescence/HO-1/OVA+DEX/
- Immunofluorescence/HO-1/OVA+DEX/1.tif
- Immunofluorescence/HO-1/OVA+DEX/2.tif
- Immunofluorescence/HO-1/OVA+DEX/3.tif
- Immunofluorescence/p-p38/
- Immunofluorescence/p-p38/control/
- Immunofluorescence/p-p38/control/1.tif
- Immunofluorescence/p-p38/control/2.tif
- Immunofluorescence/p-p38/control/3.tif
- Immunofluorescence/p-p38/OVA/
- Immunofluorescence/p-p38/OVA/1.tif
- Immunofluorescence/p-p38/OVA/2.tif
- Immunofluorescence/p-p38/OVA/3.tif
- Immunofluorescence/p-p38/OVA+CIH/
- Immunofluorescence/p-p38/OVA+CIH/1.tif
- Immunofluorescence/p-p38/OVA+CIH/2.tif
- Immunofluorescence/p-p38/OVA+CIH/3.tif
- Immunofluorescence/p-p38/OVA+CIH+DEX/
- Immunofluorescence/p-p38/OVA+CIH+DEX/1.tif
- Immunofluorescence/p-p38/OVA+CIH+DEX/2.tif
- Immunofluorescence/p-p38/OVA+CIH+DEX/3.tif
- Immunofluorescence/p-p38/OVA+CIH+DEX+SB/
- Immunofluorescence/p-p38/OVA+CIH+DEX+SB/1.tif
- Immunofluorescence/p-p38/OVA+CIH+DEX+SB/2.tif
- Immunofluorescence/p-p38/OVA+CIH+DEX+SB/3.tif
- Immunofluorescence/p-p38/OVA+DEX/
- Immunofluorescence/p-p38/OVA+DEX/1.tif
- Immunofluorescence/p-p38/OVA+DEX/2.tif
- Immunofluorescence/p-p38/OVA+DEX/3.tif
- Immunofluorescence/P65/
- Immunofluorescence/P65/control/
- Immunofluorescence/P65/control/1.tif
- Immunofluorescence/P65/control/2.tif
- Immunofluorescence/P65/control/3.tif
- Immunofluorescence/P65/OVA/
- Immunofluorescence/P65/OVA/1.tif
- Immunofluorescence/P65/OVA/2.tif
- Immunofluorescence/P65/OVA/3.tif
- Immunofluorescence/P65/OVA+CIH/
- Immunofluorescence/P65/OVA+CIH/1.tif
- Immunofluorescence/P65/OVA+CIH/2.tif
- Immunofluorescence/P65/OVA+CIH/3.tif
- Immunofluorescence/P65/OVA+CIH+DEX/
- Immunofluorescence/P65/OVA+CIH+DEX/1.tif
- Immunofluorescence/P65/OVA+CIH+DEX/2.tif
- Immunofluorescence/P65/OVA+CIH+DEX/3.tif
- Immunofluorescence/P65/OVA+CIH+DEX+SB/
- Immunofluorescence/P65/OVA+CIH+DEX+SB/1.tif
- Immunofluorescence/P65/OVA+CIH+DEX+SB/2.tif
- Immunofluorescence/P65/OVA+CIH+DEX+SB/3.tif
- Immunofluorescence/P65/OVA+DEX/
- Immunofluorescence/P65/OVA+DEX/1.tif
- Immunofluorescence/P65/OVA+DEX/2.tif
- Immunofluorescence/P65/OVA+DEX/3.tif
