# Supplementary material for: Chronic Intermittent Hypoxia Reduces the Effects of Glucosteroid in Asthma via Activating the p38 MAPK Signaling Pathway
Source: Front Physiol. 2021 Aug 27;12:703281. doi: 10.3389/fphys.2021.703281 (PMC8430218; doi:10.3389/fphys.2021.703281)
Supplement: Supplementary file 2 [file Data_Sheet_2.ZIP]

Archive with 60 entries (43 files):
- WB/
- WB/Figure 3/
- WB/Figure 3/actin/
- WB/Figure 3/actin/1.tif
- WB/Figure 3/actin/2.tif
- WB/Figure 3/actin/3.tif
- WB/Figure 3/HO-1/
- WB/Figure 3/HO-1/1.tif
- WB/Figure 3/HO-1/2.tif
- WB/Figure 3/HO-1/3.tif
- WB/Figure 3/laminb/
- WB/Figure 3/laminb/1.tif
- WB/Figure 3/laminb/2.tif
- WB/Figure 3/laminb/3.tif
- WB/Figure 3/MKP1/
- WB/Figure 3/MKP1/1.tif
- WB/Figure 3/MKP1/2.tif
- WB/Figure 3/MKP1/3.tif
- WB/Figure 3/p-p38/
- WB/Figure 3/p-p38/1.tif
- WB/Figure 3/p-p38/2.tif
- WB/Figure 3/p-p38/3.tif
- WB/Figure 3/p38/
- WB/Figure 3/p38/1.tif
- WB/Figure 3/p38/2.tif
- WB/Figure 3/p38/3.tif
- WB/Figure 3/p65/
- WB/Figure 3/p65/1.tif
- WB/Figure 3/p65/2.tif
- WB/Figure 3/p65/3.tif
- WB/Figure 4/
- WB/Figure 4/actin/
- WB/Figure 4/actin/1.tif
- WB/Figure 4/actin/2.tif
- WB/Figure 4/actin/3.tif
- WB/Figure 4/HO-1/
- WB/Figure 4/HO-1/1.tif
- WB/Figure 4/HO-1/2.tif
- WB/Figure 4/HO-1/3.tif
- WB/Figure 4/laminb/
- WB/Figure 4/laminb/1.tif
- WB/Figure 4/laminb/2.tif
- WB/Figure 4/laminb/3.tif
- WB/Figure 4/MKP1/
- WB/Figure 4/MKP1/1.tif
- WB/Figure 4/MKP1/2.tif
- WB/Figure 4/MKP1/3.tif
- WB/Figure 4/p-p38/
- WB/Figure 4/p-p38/1.tif
- WB/Figure 4/p-p38/2.tif
- WB/Figure 4/p-p38/3.tif
- WB/Figure 4/p38/
- WB/Figure 4/p38/1.tif
- WB/Figure 4/p38/2.tif
- WB/Figure 4/p38/3.tif
- WB/Figure 4/p65/
- WB/Figure 4/p65/1.tif
- WB/Figure 4/p65/2.tif
- WB/Figure 4/p65/3.tif
- WB/uncropped  blot.docx
